# Supplementary material for: Vertical Equity in Healthcare Financing: A Progressivity Analysis for the Italian Regions
Source: Healthcare (Basel). 2022 Feb 26;10(3):449. doi: 10.3390/healthcare10030449 (PMC8953414; doi:10.3390/healthcare10030449)
Supplement: Supplementary file 1 [file healthcare-10-00449-s001.zip]

Archive with 1 entries (1 files):
- healthcare-1585445-supplementary.pdf
